# Supplementary material for: Should We Abandon Intraperitoneal Chemotherapy in the Treatment of Advanced Ovarian Cancer? A Meta-Analysis
Source: J Pers Med. 2023 Nov 23;13(12):1636. doi: 10.3390/jpm13121636 (PMC10745120; doi:10.3390/jpm13121636)
Supplement: Supplementary file 1 [file jpm-13-01636-s001.zip]

Archive with 1 entries (1 files):
- jpm-2695560-supplementary.pdf
